# Supplementary material for: Statistical data set for first-principles calculations of stacking fault energies in an AlNbTaTiV high entropy alloy
Source: Data Brief. 2020 Dec 19;34:106670. doi: 10.1016/j.dib.2020.106670 (PMC7779754; doi:10.1016/j.dib.2020.106670)
Supplement: Supplementary Data S1 — Supplementary Raw Research Data. This is open data under the CC BY license http://creativecommons.org/licenses/by/4.0/ [file mmc1.xlsx]

## Sheet: Figure 1
Normal Quantiles (x)	Distribution Quantiles (actual y)	Expected Quantiles (line y)
-8.55543	-8.5553	-8.55543
-8.55427	-8.5542	-8.55427
-8.55349	-8.5535	-8.55349
-8.55287	-8.5529	-8.55287
-8.55233	-8.5524	-8.55233
-8.55186	-8.5519	-8.55186
-8.55141	-8.5515	-8.55141
-8.55099	-8.5511	-8.55099
-8.55058	-8.5507	-8.55058
-8.55018	-8.5503	-8.55018
-8.54978	-8.5499	-8.54978
-8.54937	-8.5495	-8.54937
-8.54895	-8.549	-8.54895
-8.54851	-8.5486	-8.54851
-8.54803	-8.5481	-8.54803
-8.5475	-8.5475	-8.5475
-8.54687	-8.5469	-8.54687
-8.54609	-8.546	-8.54609
-8.54493	-8.5448	-8.54493

## Sheet: Figure 2
(a)			(b)			(c)				(d)									(e)
Sample Size (n)	mu_s (ev/atom)		Sample Size (n)	sigma_s (ev/atom)		Sample Size (n)	sigma_m (eV/atom)	predicted sigma_m (eV/atom)		mu (eV/atom)	Number	mu (norm distribution)	number (norm distribution)	mu_p	-8.537569418333334(eV/atom)	mu_s	-8.536135660000001(eV/atom)		Normal Quantiles (x)	Distribution Quantiles (actual y)	Expected Quantiles (line y)
3	-8.52882		3	0.00399574		3	0.00441974	0.00228747		-8.5459	1	-8.5459	0.199166						-8.5404	-8.5404	-8.5404
4	-8.5337		4	0.00914217		4	0.00381121	0.0045131		-8.5453	3	-8.5453	1.00526						-8.53978	-8.5398	-8.53978
5	-8.53464		5	0.00838976		5	0.00339413	0.00368842		-8.5451	3	-8.5451	1.67866						-8.53935	-8.5394	-8.53935
6	-8.53638		6	0.00859526		6	0.0030849	0.00343449		-8.545	2	-8.545	2.15832						-8.53902	-8.539	-8.53902
7	-8.53623		7	0.00796673		7	0.00284351	0.00293425		-8.5448	1	-8.5448	3.53223						-8.53873	-8.5387	-8.53873
8	-8.53773		8	0.00843752		8	0.00264806	0.00289405		-8.5447	2	-8.5447	4.49601						-8.53847	-8.5385	-8.53847
9	-8.53841		9	0.00818573		9	0.00248545	0.00263526		-8.5446	1	-8.5446	5.70358						-8.53823	-8.5382	-8.53823
10	-8.53872		10	0.00782256		10	0.00234726	0.00237833		-8.5445	5	-8.5445	7.21122						-8.538	-8.538	-8.538
11	-8.53844		11	0.00751168		11	0.00222782	0.00216761		-8.5444	11	-8.5444	9.08681						-8.53778	-8.5378	-8.53778
12	-8.53879		12	0.00728786		12	0.00212317	0.00200423		-8.5443	6	-8.5443	11.4118						-8.53757	-8.5376	-8.53757
13	-8.53798		13	0.00755176		13	0.00203041	0.00198607		-8.5442	3	-8.5442	14.2837						-8.53735	-8.5374	-8.53735
14	-8.5373		14	0.00767778		14	0.00194739	0.00193665		-8.5441	9	-8.5441	17.8184						-8.53713	-8.5371	-8.53713
15	-8.53711		15	0.00745102		15	0.00187246	0.00180714		-8.544	12	-8.544	22.1532						-8.5369	-8.5369	-8.5369
16	-8.5375		16	0.00736717		16	0.00180435	0.0017218		-8.5439	14	-8.5439	27.4502						-8.53666	-8.5367	-8.53666
17	-8.53685		17	0.00759971		17	0.00174204	0.00171482		-8.5438	21	-8.5438	33.8998						-8.5364	-8.5364	-8.5364
18	-8.5364		18	0.0076149		18	0.00168472	0.00166171		-8.5437	24	-8.5437	41.7243						-8.53611	-8.5361	-8.53611
19	-8.53588		19	0.00773375		19	0.00163173	0.00163456		-8.5436	41	-8.5436	51.1827						-8.53578	-8.5358	-8.53578
20	-8.53614		20	0.00762006		20	0.00158252	0.00156196		-8.5435	45	-8.5435	62.5746						-8.53536	-8.5353	-8.53536
21	-8.53629		21	0.00746881		21	0.00153664	0.00148657		-8.5434	61	-8.5434	76.2456						-8.53473	-8.5347	-8.53473
22	-8.5367		22	0.00753571		22	0.00149371	0.00145798		-8.5433	73	-8.5433	92.5918
23	-8.53653		23	0.00741462		23	0.0014534	0.00139585		-8.5432	91	-8.5432	112.065
24	-8.53668		24	0.00729549		24	0.00141545	0.00133755		-8.5431	118	-8.5431	135.18
25	-8.53666		25	0.00714908		25	0.00137961	0.00127752		-8.543	125	-8.543	162.515
26	-8.53653		26	0.00703774		26	0.00134568	0.0012267		-8.5429	189	-8.5429	194.723
27	-8.53654		27	0.00690636		27	0.00131348	0.00117499		-8.5428	230	-8.5428	232.532
28	-8.53617		28	0.00704825		28	0.00128286	0.00117118		-8.5427	231	-8.5427	276.751
29	-8.53668		29	0.00741804		29	0.00125368	0.00120458		-8.5426	302	-8.5426	328.274
30	-8.5363		30	0.00756475		30	0.00122581	0.00120111		-8.5425	323	-8.5425	388.084
31	-8.53662		31	0.00764403		31	0.00119916	0.00118731		-8.5424	426	-8.5424	457.252
32	-8.53687		32	0.007651		32	0.00117363	0.00116308		-8.5423	514	-8.5423	536.942
33	-8.53704		33	0.00759724		33	0.00114912	0.0011308		-8.5422	550	-8.5422	628.406
34	-8.5371		34	0.00749058		34	0.00112557	0.00109207		-8.5421	683	-8.5421	732.985
35	-8.53736		35	0.0075467		35	0.00110291	0.0010781		-8.542	845	-8.542	852.1
36	-8.5374		36	0.00744471		36	0.00108107	0.00104247		-8.5419	925	-8.5419	987.252
37	-8.53707		37	0.00760805		37	0.00105999	0.00104457		-8.5418	1090	-8.5418	1140
38	-8.53741		38	0.00778132		38	0.00103963	0.00104784		-8.5417	1287	-8.5417	1311.98
39	-8.53734		39	0.00769236		39	0.00101994	0.00101624		-8.5416	1496	-8.5416	1504.83
40	-8.53748		40	0.0076491		40	0.00100087	0.000991636		-8.5415	1680	-8.5415	1720.25
41	-8.53724		41	0.0077137		41	0.000982394	0.000981546		-8.5414	1881	-8.5414	1959.9
42	-8.53742		42	0.00771079		42	0.000964465	0.00096327		-8.5413	2226	-8.5413	2225.46
43	-8.53758		43	0.00768757		43	0.000947055	0.000943033		-8.5412	2611	-8.5412	2518.53
44	-8.53771		44	0.00764581		44	0.000930132	0.000921151		-8.5411	2815	-8.5411	2840.64
45	-8.53764		45	0.00757233		45	0.000913668	0.000896149		-8.541	3239	-8.541	3193.19
46	-8.53779		46	0.00755373		46	0.000897637	0.000878264		-8.5409	3584	-8.5409	3577.47
47	-8.53788		47	0.00750118		47	0.000882016	0.000856976		-8.5408	3947	-8.5408	3994.56
48	-8.53779		48	0.00744933		48	0.000866781	0.000836352		-8.5407	4566	-8.5407	4445.31
49	-8.53799		49	0.00749927		49	0.000851913	0.000827516		-8.5406	4945	-8.5406	4930.35
50	-8.53815		50	0.00750736		50	0.00083739	0.000814288		-8.5405	5539	-8.5405	5449.97
51	-8.53815		51	0.0074334		51	0.000823196	0.000792598		-8.5404	5877	-8.5404	6004.16
52	-8.53822		52	0.00737771		52	0.000809313	0.000773394		-8.5403	6668	-8.5403	6592.52
53	-8.53812		53	0.00734077		53	0.000795726	0.000756602		-8.5402	7422	-8.5402	7214.27
54	-8.53805		54	0.007289		54	0.000782418	0.000738702		-8.5401	7919	-8.5401	7868.18
55	-8.53794		55	0.0072724		55	0.000769377	0.000724736		-8.54	8827	-8.54	8552.59
56	-8.53806		56	0.0072689		56	0.000756589	0.000712347		-8.5399	9479	-8.5399	9265.36
57	-8.53821		57	0.00728365		57	0.000744041	0.000701953		-8.5398	10081	-8.5398	10003.9
58	-8.53799		58	0.00741078		58	0.000731722	0.00070238		-8.5397	10740	-8.5397	10765.1
59	-8.5377		59	0.00766306		59	0.000719619	0.000714278		-8.5396	11690	-8.5396	11545.3
60	-8.53787		60	0.00770866		60	0.000707724	0.000706652		-8.5395	12573	-8.5395	12340.6
61	-8.53786		61	0.00764539		61	0.000696025	0.000689267		-8.5394	13164	-8.5394	13146.4
62	-8.53797		62	0.00762781		62	0.000684514	0.000676308		-8.5393	14228	-8.5393	13957.9
63	-8.53808		63	0.00762064		63	0.00067318	0.000664485		-8.5392	15001	-8.5392	14769.8
64	-8.53804		64	0.00756723		64	0.000662015	0.000648885		-8.5391	15968	-8.5391	15576.5
65	-8.53805		65	0.00750899		65	0.000651011	0.000633188		-8.539	16462	-8.539	16372.2
66	-8.53825		66	0.00761741		66	0.000640161	0.000631624		-8.5389	17120	-8.5389	17150.9
67	-8.53823		67	0.00756104		67	0.000629455	0.000616465		-8.5388	17916	-8.5388	17906.3
68	-8.5384		68	0.00762342		68	0.000618887	0.000611116		-8.5387	18802	-8.5387	18632.4
69	-8.5384		69	0.00756798		69	0.000608449	0.00059644		-8.5386	19075	-8.5386	19322.9
70	-8.53841		70	0.00751426		70	0.000598136	0.000582169		-8.5385	20097	-8.5385	19971.7
71	-8.53834		71	0.00748179		71	0.00058794	0.000569772		-8.5384	20650	-8.5384	20573.2
72	-8.53823		72	0.00749444		72	0.000577854	0.000560945		-8.5383	21152	-8.5383	21121.7
73	-8.53822		73	0.0074432		73	0.000567873	0.000547487		-8.5382	21652	-8.5382	21612.1
74	-8.53819		74	0.00739647		74	0.000557991	0.000534582		-8.5381	22022	-8.5381	22039.7
75	-8.53801		75	0.00751129		75	0.000548201	0.000533356		-8.538	22503	-8.538	22400.5
76	-8.53792		76	0.00750211		76	0.000538497	0.000523274		-8.5379	22627	-8.5379	22690.8
77	-8.53776		77	0.00757674		77	0.000528875	0.000519036		-8.5378	22763	-8.5378	22907.8
78	-8.53774		78	0.00753061		78	0.000519328	0.000506564		-8.5377	22913	-8.5377	23049.3
79	-8.53781		79	0.00750589		79	0.00050985	0.000495686		-8.5376	23070	-8.5376	23114
80	-8.53776		80	0.00747226		80	0.000500437	0.000484354		-8.5375	23114	-8.5375	23101.1
81	-8.53771		81	0.00743612		81	0.000491082	0.000473002		-8.5374	22868	-8.5374	23010.8
82	-8.53758		82	0.00749108		82	0.00048178	0.000467472		-8.5373	22722	-8.5373	22844.1
83	-8.53753		83	0.00745604		83	0.000472526	0.000456348		-8.5372	22311	-8.5372	22602.4
84	-8.53737		84	0.00756376		84	0.000463314	0.000453917		-8.5371	22202	-8.5371	22288.4
85	-8.53738		85	0.00752038		85	0.000454139	0.000442375		-8.537	21729	-8.537	21905
86	-8.53734		86	0.00748892		86	0.000444994	0.000431654		-8.5369	21552	-8.5369	21456.1
87	-8.53736		87	0.00744959		87	0.000435874	0.000420587		-8.5368	20835	-8.5368	20945.8
88	-8.53741		88	0.00741953		88	0.000426774	0.000410144		-8.5367	20283	-8.5367	20379.2
89	-8.53748		89	0.00740852		89	0.000417686	0.000400815		-8.5366	19606	-8.5366	19761.4
90	-8.53742		90	0.00739108		90	0.000408605	0.000391177		-8.5365	18817	-8.5365	19098
91	-8.53724		91	0.0075464		91	0.000399523	0.000390521		-8.5364	18085	-8.5364	18395.1
92	-8.53721		92	0.00750891		92	0.000390435	0.000379742		-8.5363	17601	-8.5363	17658.6
93	-8.53725		93	0.00747826		93	0.000381333	0.000369375		-8.5362	16617	-8.5362	16894.8
94	-8.53736		94	0.00750568		94	0.000372209	0.000361859		-8.5361	16237	-8.5361	16109.8
95	-8.53738		95	0.00746827		95	0.000363055	0.0003512		-8.536	15168	-8.536	15309.8
96	-8.53737		96	0.00742973		96	0.000353862	0.000340541		-8.5359	14464	-8.5359	14500.7
97	-8.53745		97	0.00743744		97	0.000344621	0.000331992		-8.5358	13490	-8.5358	13688.3
98	-8.53754		98	0.00745557		98	0.000335322	0.000323822		-8.5357	12771	-8.5357	12878.1
99	-8.53741		99	0.00753031		99	0.000325954	0.00031793		-8.5356	11969	-8.5356	12075.3
100	-8.5374		100	0.00749299		100	0.000316504	0.000307183		-8.5355	11175	-8.5355	11284.5
101	-8.53746		101	0.00747702		101	0.000306959	0.000297284		-8.5354	10625	-8.5354	10510.2
102	-8.53741		102	0.00745673		102	0.000297304	0.000287152		-8.5353	9732	-8.5353	9756.14
103	-8.53734		103	0.0074517		103	0.000287521	0.000277516		-8.5352	9114	-8.5352	9025.85
104	-8.53754		104	0.00768626		104	0.000277592	0.000276366		-8.5351	8259	-8.5351	8322.22
105	-8.53763		105	0.00769607		105	0.000267495	0.000266653		-8.535	7671	-8.535	7647.71
106	-8.53753		106	0.00772856		106	0.000257202	0.000257476		-8.5349	7010	-8.5349	7004.31
107	-8.53743		107	0.00775097		107	0.000246686	0.000247664		-8.5348	6377	-8.5348	6393.53
108	-8.53738		108	0.00773678		108	0.000235908	0.00023641		-8.5347	5964	-8.5347	5816.44
109	-8.53741		109	0.00770847		109	0.000224826	0.00022448		-8.5346	5445	-8.5346	5273.7
110	-8.53738		110	0.00768049		110	0.000213387	0.000212285		-8.5345	4867	-8.5345	4765.57
111	-8.53743		111	0.00766468		111	0.000201523	0.000200069		-8.5344	4432	-8.5344	4291.96
112	-8.5374		112	0.0076352		112	0.000189147	0.000187061		-8.5343	3955	-8.5343	3852.46
113	-8.53734		113	0.00763033		113	0.000176146	0.000174092		-8.5342	3393	-8.5342	3446.37
114	-8.53739		114	0.0076172		114	0.000162363	0.000160194		-8.5341	3069	-8.5341	3072.74
115	-8.5373		115	0.00764811		115	0.000147571	0.00014619		-8.534	2753	-8.534	2730.44
116	-8.53737		116	0.00765322		116	0.000131421	0.000130278		-8.5339	2497	-8.5339	2418.13
117	-8.53741		117	0.00763462		117	0.000113327	0.000112068		-8.5338	2141	-8.5338	2134.37
118	-8.5375		118	0.00765377		118	9.21378e-05	9.13432e-05		-8.5337	1978	-8.5337	1877.59
119	-8.53762		119	0.00773448		119	6.4877e-05	6.49957e-05		-8.5336	1670	-8.5336	1646.16
120	-8.53757		120	0.00772036		120	0	0		-8.5335	1548	-8.5335	1438.42
										-8.5334	1289	-8.5334	1252.68
										-8.5333	1119	-8.5333	1087.27
										-8.5332	935	-8.5332	940.53
										-8.5331	834	-8.5331	810.871
										-8.533	710	-8.533	696.742
										-8.5329	576	-8.5329	596.669
										-8.5328	526	-8.5328	509.256
										-8.5327	450	-8.5327	433.192
										-8.5326	369	-8.5326	367.254
										-8.5325	324	-8.5325	310.308
										-8.5324	247	-8.5324	261.313
										-8.5323	244	-8.5323	219.317
										-8.5322	177	-8.5322	183.452
										-8.5321	144	-8.5321	152.938
										-8.532	151	-8.532	127.072
										-8.5319	109	-8.5319	105.226
										-8.5318	81	-8.5318	86.8442
										-8.5317	74	-8.5317	71.433
										-8.5316	52	-8.5316	58.5597
										-8.5315	50	-8.5315	47.8453
										-8.5314	35	-8.5314	38.9602
										-8.5313	25	-8.5313	31.6188
										-8.5312	27	-8.5312	25.5747
										-8.5311	14	-8.5311	20.6166
										-8.531	12	-8.531	16.564
										-8.5309	7	-8.5309	13.2634
										-8.5308	14	-8.5308	10.5848
										-8.5307	7	-8.5307	8.41891
										-8.5306	5	-8.5306	6.67374
										-8.5305	5	-8.5305	5.27259
										-8.5304	5	-8.5304	4.15164
										-8.5303	3	-8.5303	3.25805
										-8.53	2	-8.53	1.54318
										-8.5299	2	-8.5299	1.19487
										-8.5297	2	-8.5297	0.70917
										-8.5296	1	-8.5296	0.543598

## Sheet: Figure 3
(a)			(b)			(c)				(d)									(e)
Sample Size (n)	mu_s (ev/atom)		Sample Size (n)	sigma_s (ev/atom)		Sample Size (n)	sigma_m (eV/atom)	predicted sigma_m (eV/atom)		mu (eV/atom)	Number	mu (norm distribution)	number (norm distribution)	mu_p	-8.527300525(eV/atom)	mu_s	-8.528669699999998(eV/atom)		Normal Quantiles (x)	Distribution Quantiles (actual y)	Expected Quantiles (line y)
3	-8.53219		3	0.0232362		3	0.00647456	0.0133022		-8.5386	1	-8.5386	0.74292						-8.53146	-8.5314	-8.53146
4	-8.53108		4	0.0202148		4	0.00558312	0.0099792		-8.5385	1	-8.5385	0.885558						-8.53054	-8.5305	-8.53054
5	-8.53173		5	0.0181266		5	0.00497212	0.00796907		-8.5384	1	-8.5384	1.05393						-8.52992	-8.5299	-8.52992
6	-8.53072		6	0.016701		6	0.00451913	0.00667339		-8.5383	1	-8.5383	1.25237						-8.52943	-8.5294	-8.52943
7	-8.53008		7	0.0155403		7	0.00416551	0.0057237		-8.5381	1	-8.5381	1.76009						-8.52901	-8.529	-8.52901
8	-8.5325		8	0.0158808		8	0.0038792	0.00544706		-8.538	1	-8.538	2.08171						-8.52863	-8.5286	-8.52863
9	-8.53079		9	0.0157354		9	0.00364098	0.00506576		-8.5379	1	-8.5379	2.45826						-8.52828	-8.5283	-8.52828
10	-8.53119		10	0.0149772		10	0.00343854	0.00455358		-8.5378	2	-8.5378	2.89839						-8.52794	-8.528	-8.52794
11	-8.52902		11	0.0158405		11	0.00326358	0.00457101		-8.5377	3	-8.5377	3.41198						-8.52762	-8.5276	-8.52762
12	-8.52832		12	0.0153468		12	0.00311028	0.00422052		-8.5376	1	-8.5376	4.01033						-8.5273	-8.5273	-8.5273
13	-8.52777		13	0.0148632		13	0.00297439	0.00390895		-8.5375	2	-8.5375	4.70624						-8.52698	-8.527	-8.52698
14	-8.52779		14	0.0143227		14	0.00285277	0.00361276		-8.5374	4	-8.5374	5.51431						-8.52666	-8.5267	-8.52666
15	-8.52898		15	0.0145318		15	0.00274301	0.00352448		-8.5373	5	-8.5373	6.45104						-8.52632	-8.5263	-8.52632
16	-8.52829		16	0.0143168		16	0.00264323	0.00334602		-8.5372	6	-8.5372	7.53513						-8.52597	-8.526	-8.52597
17	-8.52822		17	0.0138926		17	0.00255195	0.00313477		-8.5371	3	-8.5371	8.78766						-8.52559	-8.5256	-8.52559
18	-8.52763		18	0.0137185		18	0.00246798	0.00299361		-8.537	5	-8.537	10.2324						-8.52517	-8.5252	-8.52517
19	-8.52779		19	0.0133703		19	0.00239035	0.00282587		-8.5369	8	-8.5369	11.8961						-8.52468	-8.5247	-8.52468
20	-8.52867		20	0.0135827		20	0.00231826	0.00278418		-8.5368	15	-8.5368	13.8087						-8.52406	-8.5241	-8.52406
21	-8.52915		21	0.0134308		21	0.00225105	0.00267324		-8.5367	12	-8.5367	16.0038						-8.52314	-8.5231	-8.52314
22	-8.52974		22	0.0133948		22	0.00218816	0.00259158		-8.5366	17	-8.5366	18.519
23	-8.52993		23	0.0131315		23	0.00212912	0.00247208		-8.5365	13	-8.5365	21.3959
24	-8.5293		24	0.0132125		24	0.00207352	0.00242238		-8.5364	17	-8.5364	24.6813
25	-8.52895		25	0.0130561		25	0.00202102	0.0023331		-8.5363	23	-8.5363	28.4267
26	-8.52881		26	0.0128224		26	0.00197131	0.00223497		-8.5362	28	-8.5362	32.6894
27	-8.52884		27	0.0125835		27	0.00192414	0.00214086		-8.5361	28	-8.5361	37.5327
28	-8.52912		28	0.0124459		28	0.00187929	0.00206808		-8.536	29	-8.536	43.0264
29	-8.52919		29	0.0122347		29	0.00183654	0.00198675		-8.5359	40	-8.5359	49.2472
30	-8.52921		30	0.0120295		30	0.00179572	0.00191001		-8.5358	46	-8.5358	56.2795
31	-8.52874		31	0.012113		31	0.00175668	0.00188145		-8.5357	62	-8.5357	64.2157
32	-8.52934		32	0.0123783		32	0.00171927	0.00188171		-8.5356	72	-8.5356	73.1566
33	-8.52874		33	0.0126525		33	0.00168337	0.00188323		-8.5355	70	-8.5355	83.2125
34	-8.52838		34	0.0126277		34	0.00164887	0.00184103		-8.5354	83	-8.5354	94.5029
35	-8.52861		35	0.0125158		35	0.00161567	0.00178797		-8.5353	95	-8.5353	107.158
36	-8.52864		36	0.0123423		36	0.00158368	0.00172827		-8.5352	129	-8.5352	121.318
37	-8.52804		37	0.0126979		37	0.0015528	0.0017434		-8.5351	104	-8.5351	137.135
38	-8.52811		38	0.0125375		38	0.00152298	0.00168831		-8.535	139	-8.535	154.772
39	-8.52816		39	0.0123785		39	0.00149413	0.00163533		-8.5349	170	-8.5349	174.405
40	-8.52822		40	0.0122288		40	0.0014662	0.00158535		-8.5348	211	-8.5348	196.222
41	-8.52824		41	0.0120797		41	0.00143913	0.0015371		-8.5347	208	-8.5347	220.423
42	-8.52827		42	0.0119362		42	0.00141286	0.00149113		-8.5346	231	-8.5346	247.224
43	-8.52854		43	0.0119306		43	0.00138736	0.00146352		-8.5345	248	-8.5345	276.85
44	-8.52859		44	0.0117978		44	0.00136257	0.00142138		-8.5344	285	-8.5344	309.544
45	-8.52864		45	0.0116716		45	0.00133845	0.00138128		-8.5343	290	-8.5343	345.558
46	-8.5288		46	0.0115917		46	0.00131497	0.00134776		-8.5342	351	-8.5342	385.16
47	-8.52867		47	0.0114997		47	0.00129208	0.00131379		-8.5341	406	-8.5341	428.631
48	-8.52855		48	0.0114105		48	0.00126977	0.00128108		-8.534	465	-8.534	476.265
49	-8.52844		49	0.01132		49	0.00124798	0.00124911		-8.5339	483	-8.5339	528.366
50	-8.52879		50	0.0114759		50	0.00122671	0.00124474		-8.5338	585	-8.5338	585.253
51	-8.52895		51	0.0114176		51	0.00120592	0.00121742		-8.5337	635	-8.5337	647.253
52	-8.52903		52	0.0113223		52	0.00118558	0.0011869		-8.5336	716	-8.5336	714.705
53	-8.52875		53	0.0113956		53	0.00116567	0.00117453		-8.5335	779	-8.5335	787.955
54	-8.52883		54	0.0113057		54	0.00114618	0.00114578		-8.5334	833	-8.5334	867.358
55	-8.52862		55	0.0113072		55	0.00112708	0.00112682		-8.5333	956	-8.5333	953.272
56	-8.52855		56	0.0112209		56	0.00110834	0.00109964		-8.5332	1042	-8.5332	1046.06
57	-8.5282		57	0.0114281		57	0.00108996	0.00110137		-8.5331	1108	-8.5331	1146.09
58	-8.52849		58	0.0115399		58	0.00107191	0.00109373		-8.533	1218	-8.533	1253.73
59	-8.52837		59	0.0114737		59	0.00105418	0.00106947		-8.5329	1390	-8.5329	1369.34
60	-8.52823		60	0.0114328		60	0.00103676	0.00104804		-8.5328	1471	-8.5328	1493.28
61	-8.52811		61	0.0113752		61	0.00101962	0.00102553		-8.5327	1570	-8.5327	1625.89
62	-8.52829		62	0.0113737		62	0.00100276	0.00100843		-8.5326	1714	-8.5326	1767.52
63	-8.52867		63	0.0116665		63	0.000986154	0.00101726		-8.5325	1855	-8.5325	1918.48
64	-8.52853		64	0.0116268		64	0.000969799	0.00099699		-8.5324	2062	-8.5324	2079.1
65	-8.52848		65	0.0115457		65	0.000953679	0.000973583		-8.5323	2227	-8.5323	2249.64
66	-8.5285		66	0.0114599		66	0.000937784	0.000950235		-8.5322	2364	-8.5322	2430.38
67	-8.52848		67	0.0113752		67	0.000922101	0.000927437		-8.5321	2552	-8.5321	2621.54
68	-8.52819		68	0.0115454		68	0.000906619	0.000925511		-8.532	2733	-8.532	2823.32
69	-8.52836		69	0.0115541		69	0.00089133	0.000910592		-8.5319	2947	-8.5319	3035.9
70	-8.5283		70	0.0114843		70	0.000876221	0.000889745		-8.5318	3246	-8.5318	3259.39
71	-8.52814		71	0.0114837		71	0.000861285	0.000874535		-8.5317	3443	-8.5317	3493.87
72	-8.52826		72	0.011448		72	0.00084651	0.00085686		-8.5316	3778	-8.5316	3739.38
73	-8.52835		73	0.0113972		73	0.000831889	0.000838322		-8.5315	4009	-8.5315	3995.89
74	-8.52842		74	0.011336		74	0.000817412	0.000819315		-8.5314	4194	-8.5314	4263.34
75	-8.52829		75	0.0113135		75	0.00080307	0.000803342		-8.5313	4547	-8.5313	4541.6
76	-8.52805		76	0.0114378		76	0.000788855	0.000797789		-8.5312	4810	-8.5312	4830.47
77	-8.52803		77	0.011364		77	0.000774759	0.000778477		-8.5311	5212	-8.5311	5129.7
78	-8.52815		78	0.0113371		78	0.000760773	0.000762617		-8.531	5577	-8.531	5438.97
79	-8.52818		79	0.0112676		79	0.000746889	0.000744109		-8.5309	5762	-8.5309	5757.89
80	-8.52789		80	0.0114794		80	0.000733099	0.000744099		-8.5308	6106	-8.5308	6086
81	-8.52803		81	0.0114745		81	0.000719395	0.000729877		-8.5307	6512	-8.5307	6422.77
82	-8.52798		82	0.0114125		82	0.000705769	0.000712182		-8.5306	6797	-8.5306	6767.6
83	-8.528		83	0.0113444		83	0.000692213	0.000694336		-8.5305	7361	-8.5305	7119.83
84	-8.52794		84	0.011287		84	0.000678718	0.000677355		-8.5304	7622	-8.5304	7478.7
85	-8.52787		85	0.0112404		85	0.000665277	0.000661198		-8.5303	7807	-8.5303	7843.41
86	-8.52798		86	0.01122		86	0.000651881	0.00064671		-8.5302	8124	-8.5302	8213.07
87	-8.52798		87	0.0111553		87	0.000638521	0.000629806		-8.5301	8653	-8.5301	8586.73
88	-8.52773		88	0.0113341		88	0.000625189	0.000626539		-8.53	9012	-8.53	8963.39
89	-8.52781		89	0.0112923		89	0.000611876	0.000610933		-8.5299	9276	-8.5299	9341.98
90	-8.5278		90	0.0112294		90	0.000598573	0.000594322		-8.5298	9929	-8.5298	9721.37
91	-8.52793		91	0.0112332		91	0.00058527	0.000581311		-8.5297	9932	-8.5297	10100.4
92	-8.52788		92	0.0111827		92	0.000571956	0.000565535		-8.5296	10583	-8.5296	10477.8
93	-8.52775		93	0.0111981		93	0.000558622	0.000553109		-8.5295	11014	-8.5295	10852.4
94	-8.52778		94	0.0111422		94	0.000545256	0.000537178		-8.5294	11172	-8.5294	11222.8
95	-8.52779		95	0.0110846		95	0.000531846	0.000521259		-8.5293	11762	-8.5293	11587.8
96	-8.52781		96	0.0110275		96	0.000518379	0.000505446		-8.5292	11963	-8.5292	11946
97	-8.52783		97	0.0109736		97	0.000504842	0.00048984		-8.5291	12425	-8.5291	12296
98	-8.52794		98	0.0109659		98	0.00049122	0.000476289		-8.529	12483	-8.529	12636.5
99	-8.52772		99	0.0111284		99	0.000477496	0.000469843		-8.5289	13217	-8.5289	12966.2
100	-8.52776		100	0.0110822		100	0.000463653	0.000454327		-8.5288	13322	-8.5288	13283.8
101	-8.52779		101	0.0110318		101	0.00044967	0.00043862		-8.5287	13424	-8.5287	13587.9
102	-8.52779		102	0.0109778		102	0.000435526	0.000422746		-8.5286	13764	-8.5286	13877.3
103	-8.52767		103	0.0109868		103	0.000421195	0.000409172		-8.5285	14153	-8.5285	14150.8
104	-8.52765		104	0.0109361		104	0.00040665	0.000393216		-8.5284	14346	-8.5284	14407.1
105	-8.52754		105	0.0109459		105	0.000391858	0.000379254		-8.5283	14527	-8.5283	14645.2
106	-8.52737		106	0.0110253		106	0.000376781	0.000367307		-8.5282	14854	-8.5282	14864
107	-8.52749		107	0.0110431		107	0.000361375	0.000352857		-8.5281	15073	-8.5281	15062.6
108	-8.52748		108	0.0109928		108	0.000345586	0.000335903		-8.528	15197	-8.528	15239.9
109	-8.52746		109	0.0109432		109	0.000329352	0.000318679		-8.5279	15379	-8.5279	15395.4
110	-8.52733		110	0.0109831		110	0.000312595	0.000303569		-8.5278	15375	-8.5278	15528.1
111	-8.52748		111	0.0110541		111	0.000295214	0.000288541		-8.5277	15436	-8.5277	15637.5
112	-8.52744		112	0.0110139		112	0.000277085	0.000269838		-8.5276	15635	-8.5276	15723.2
113	-8.52742		113	0.0109677		113	0.00025804	0.000250237		-8.5275	15627	-8.5275	15784.7
114	-8.52745		114	0.0109259		114	0.000237849	0.000229778		-8.5274	15756	-8.5274	15821.7
115	-8.52757		115	0.0109526		115	0.000216179	0.000209353		-8.5273	15786	-8.5273	15834
116	-8.52771		116	0.0110007		116	0.000192521	0.000187261		-8.5272	15600	-8.5272	15821.6
117	-8.52757		117	0.0110565		117	0.000166014	0.000162297		-8.5271	15664	-8.5271	15784.6
118	-8.52766		118	0.0110564		118	0.000134975	0.000131951		-8.527	15718	-8.527	15723.1
119	-8.52748		119	0.0111945		119	9.50395e-05	9.40714e-05		-8.5269	15834	-8.5269	15637.4
120	-8.5273		120	0.0113097		120	0	0		-8.5268	15301	-8.5268	15527.9
										-8.5267	15546	-8.5267	15395.1
										-8.5266	15048	-8.5266	15239.7
										-8.5265	14900	-8.5265	15062.3
										-8.5264	14896	-8.5264	14863.7
										-8.5263	14624	-8.5263	14644.9
										-8.5262	14110	-8.5262	14406.7
										-8.5261	13682	-8.5261	14150.4
										-8.526	13572	-8.526	13876.9
										-8.5259	13471	-8.5259	13587.5
										-8.5258	13060	-8.5258	13283.4
										-8.5257	12912	-8.5257	12965.8
										-8.5256	12766	-8.5256	12636
										-8.5255	12250	-8.5255	12295.5
										-8.5254	11903	-8.5254	11945.4
										-8.5253	11409	-8.5253	11587.2
										-8.5252	11168	-8.5252	11222.3
										-8.5251	10777	-8.5251	10851.8
										-8.525	10277	-8.525	10477.3
										-8.5249	10025	-8.5249	10099.8
										-8.5248	9558	-8.5248	9720.81
										-8.5247	9095	-8.5247	9341.42
										-8.5246	8991	-8.5246	8962.83
										-8.5245	8505	-8.5245	8586.17
										-8.5244	8166	-8.5244	8212.51
										-8.5243	7939	-8.5243	7842.86
										-8.5242	7311	-8.5242	7478.16
										-8.5241	7040	-8.5241	7119.3
										-8.524	6639	-8.524	6767.09
										-8.5239	6323	-8.5239	6422.27
										-8.5238	5992	-8.5238	6085.51
										-8.5237	5694	-8.5237	5757.41
										-8.5236	5131	-8.5236	5438.51
										-8.5235	5103	-8.5235	5129.25
										-8.5234	4719	-8.5234	4830.04
										-8.5233	4637	-8.5233	4541.18
										-8.5232	4268	-8.5232	4262.94
										-8.5231	3932	-8.5231	3995.5
										-8.523	3621	-8.523	3739
										-8.5229	3501	-8.5229	3493.51
										-8.5228	3304	-8.5228	3259.05
										-8.5227	3043	-8.5227	3035.58
										-8.5226	2718	-8.5226	2823.02
										-8.5225	2637	-8.5225	2621.25
										-8.5224	2525	-8.5224	2430.1
										-8.5223	2276	-8.5223	2249.38
										-8.5222	2123	-8.5222	2078.85
										-8.5221	1938	-8.5221	1918.25
										-8.522	1780	-8.522	1767.3
										-8.5219	1569	-8.5219	1625.68
										-8.5218	1514	-8.5218	1493.09
										-8.5217	1349	-8.5217	1369.16
										-8.5216	1354	-8.5216	1253.57
										-8.5215	1214	-8.5215	1145.94
										-8.5214	1029	-8.5214	1045.92
										-8.5213	968	-8.5213	953.14
										-8.5212	889	-8.5212	867.235
										-8.5211	814	-8.5211	787.842
										-8.521	701	-8.521	714.601
										-8.5209	672	-8.5209	647.158
										-8.5208	636	-8.5208	585.165
										-8.5207	550	-8.5207	528.286
										-8.5206	479	-8.5206	476.191
										-8.5205	446	-8.5205	428.564
										-8.5204	419	-8.5204	385.098
										-8.5203	380	-8.5203	345.502
										-8.5202	314	-8.5202	309.493
										-8.5201	281	-8.5201	276.804
										-8.52	259	-8.52	247.182
										-8.5199	229	-8.5199	220.386
										-8.5198	215	-8.5198	196.188
										-8.5197	186	-8.5197	174.374
										-8.5196	155	-8.5196	154.744
										-8.5195	137	-8.5195	137.11
										-8.5194	113	-8.5194	121.296
										-8.5193	110	-8.5193	107.138
										-8.5192	94	-8.5192	94.4852
										-8.5191	93	-8.5191	83.1967
										-8.519	77	-8.519	73.1426
										-8.5189	74	-8.5189	64.2032
										-8.5188	64	-8.5188	56.2685
										-8.5187	64	-8.5187	49.2374
										-8.5186	49	-8.5186	43.0177
										-8.5185	38	-8.5185	37.5251
										-8.5184	34	-8.5184	32.6827
										-8.5183	36	-8.5183	28.4208
										-8.5182	27	-8.5182	24.6761
										-8.5181	28	-8.5181	21.3914
										-8.518	21	-8.518	18.515
										-8.5179	21	-8.5179	16.0004
										-8.5178	17	-8.5178	13.8057
										-8.5177	18	-8.5177	11.8935
										-8.5176	14	-8.5176	10.2301
										-8.5175	10	-8.5175	8.78567
										-8.5174	11	-8.5174	7.5334
										-8.5173	7	-8.5173	6.44955
										-8.5172	1	-8.5172	5.51302
										-8.5171	4	-8.5171	4.70513
										-8.517	3	-8.517	4.00937
										-8.5169	3	-8.5169	3.41116
										-8.5168	8	-8.5168	2.89768
										-8.5167	1	-8.5167	2.45766
										-8.5166	5	-8.5166	2.0812
										-8.5165	7	-8.5165	1.75966
										-8.5163	2	-8.5163	1.25205
										-8.5162	1	-8.5162	1.05366
										-8.5161	2	-8.5161	0.885329
										-8.516	1	-8.516	0.742727
										-8.5159	2	-8.5159	0.622121
										-8.5157	2	-8.5157	0.434444
										-8.5155	1	-8.5155	0.301495
										-8.5152	1	-8.5152	0.172272

## Sheet: Figure 4
(a)			(b)
Sample Size (n)	sigma_s (ev/atom)		Normal Quantiles (x)	Distribution Quantiles (actual y)	Expected Quantiles (line y)
3	0.00605095		-8.54968	-8.5497	-8.54968
4	0.0117858		-8.54906	-8.5491	-8.54906
5	0.0126747		-8.54864	-8.5486	-8.54864
6	0.0123322		-8.54831	-8.5483	-8.54831
7	0.0119213		-8.54803	-8.548	-8.54803
8	0.0112543		-8.54777	-8.5477	-8.54777
9	0.0107492		-8.54754	-8.5475	-8.54754
10	0.0116749		-8.54731	-8.5473	-8.54731
11	0.011147		-8.5471	-8.5471	-8.5471
12	0.0106844		-8.54688	-8.5468	-8.54688
13	0.0104268		-8.54667	-8.5466	-8.54667
14	0.0106312		-8.54645	-8.5464	-8.54645
15	0.0102899		-8.54623	-8.5462	-8.54623
16	0.0101235		-8.54599	-8.546	-8.54599
17	0.00982646		-8.54573	-8.5457	-8.54573
18	0.00955814		-8.54545	-8.5454	-8.54545
19	0.00977516		-8.54512	-8.5451	-8.54512
20	0.00952813		-8.5447	-8.5447	-8.5447
21	0.00934208		-8.54408	-8.5441	-8.54408
22	0.00914387
23	0.00898054
24	0.00879297
25	0.00862238
26	0.00984172
27	0.0100396
28	0.0100859
29	0.0100696
30	0.0099004
31	0.00974168
32	0.0097812
33	0.00963304
34	0.00951041
35	0.00944404
36	0.00935902
37	0.00926802
38	0.00914668
39	0.00907742
40	0.00896867
41	0.00885864
42	0.00881279
43	0.00886956
44	0.00876932
45	0.00872775
46	0.00866084
47	0.00856823
48	0.00851634
49	0.00856655
50	0.00849609
51	0.00842306
52	0.00845463
53	0.00865231
54	0.00868977
55	0.00865814
56	0.00858229
57	0.00855089
58	0.0085952
59	0.00855113
60	0.00852304
61	0.00847716
62	0.00865707
63	0.00864416
64	0.0085923
65	0.00856959
66	0.0085119
67	0.00844817
68	0.00852254
69	0.00846999
70	0.00841682
71	0.0084206
72	0.00838934
73	0.00840317
74	0.00844745
75	0.00839119
76	0.00834525
77	0.00829647
78	0.00826159
79	0.00830069
80	0.00825787
81	0.00821663
82	0.00816656
83	0.00813885
84	0.00809065
85	0.00805314
86	0.00803818
87	0.00799568
88	0.00798353
89	0.00797527
90	0.0079313
91	0.00795691
92	0.0079522
93	0.00791635
94	0.00787608
95	0.0078462
96	0.00791445
97	0.00787355
98	0.00790998
99	0.00787955
100	0.00784322
101	0.00781389
102	0.0077875
103	0.00783757
104	0.00780457
105	0.00776732
106	0.00780467
107	0.00776927
108	0.00773578
109	0.00770209
110	0.00766779
111	0.00764276
112	0.00771496
113	0.00769003
114	0.00765682
115	0.00767238
116	0.00765776
117	0.00762496
118	0.00763206
119	0.0076364
120	0.00760644

## Sheet: Figure 5
(a)			(b)			(c)				(d)									(e)
Sample Size (n)	mu_s (ev/atom)		Sample Size (n)	sigma_s (ev/atom)		Sample Size (n)	sigma_m (eV/atom)	predicted sigma_m (eV/atom)		mu (eV/atom)	Number	mu (eV/atom) (norm distribution)	number (norm distribution)	mu_p	-8.52933946(eV/atom)	mu_s	-8.530934629999999(eV/atom)		Normal Quantiles (x)	Distribution Quantiles (actual y)	Expected Quantiles (line y)
3	-8.53509		3	0.00445376		3	0.00435374	0.00254968		-8.5387	1	-8.5371	84.7763						-8.53398	-8.5339	-8.53398
4	-8.53288		4	0.00543567		4	0.0037543	0.00268336		-8.5386	1	-8.5368	143.448						-8.53331	-8.5333	-8.53331
5	-8.52854		5	0.00993807		5	0.00334344	0.0043691		-8.5385	1	-8.5366	200.745						-8.53285	-8.5329	-8.53285
6	-8.52889		6	0.00910604		6	0.00303883	0.00363859		-8.5384	1	-8.5365	236.441						-8.53249	-8.5325	-8.53249
7	-8.5283		7	0.00855353		7	0.00280105	0.00315037		-8.5383	2	-8.5364	277.673						-8.53218	-8.5322	-8.53218
8	-8.5277		8	0.00815976		8	0.00260852	0.00279877		-8.5382	8	-8.5363	325.147						-8.53191	-8.5319	-8.53191
9	-8.52735		9	0.0077561		9	0.00244833	0.00249695		-8.5381	6	-8.5362	379.629						-8.53165	-8.5317	-8.53165
10	-8.52786		10	0.00751871		10	0.0023122	0.00228595		-8.538	4	-8.5361	441.95						-8.5314	-8.5314	-8.5314
11	-8.52872		11	0.00766152		11	0.00219456	0.00221085		-8.5379	6	-8.536	513.004						-8.53117	-8.5312	-8.53117
12	-8.52995		12	0.00840063		12	0.00209147	0.00231025		-8.5378	8	-8.5359	593.75						-8.53093	-8.531	-8.53093
13	-8.52963		13	0.0081481		13	0.00200009	0.00214291		-8.5377	13	-8.5358	685.204						-8.5307	-8.5307	-8.5307
14	-8.52999		14	0.00795861		14	0.00191831	0.00200749		-8.5376	12	-8.5357	788.444						-8.53047	-8.5305	-8.53047
15	-8.53049		15	0.00791103		15	0.0018445	0.00191871		-8.5375	17	-8.5356	904.599						-8.53022	-8.5302	-8.53022
16	-8.53114		16	0.00806379		16	0.00177741	0.00188461		-8.5374	21	-8.5355	1034.85						-8.52996	-8.53	-8.52996
17	-8.53185		17	0.00832819		17	0.00171603	0.00187919		-8.5373	23	-8.5354	1180.4						-8.52969	-8.5297	-8.52969
18	-8.53124		18	0.00847665		18	0.00165956	0.00184976		-8.5372	38	-8.5353	1342.51						-8.52938	-8.5294	-8.52938
19	-8.53137		19	0.00826792		19	0.00160736	0.00174746		-8.5371	47	-8.5352	1522.44						-8.52901	-8.529	-8.52901
20	-8.53093		20	0.0082773		20	0.00155889	0.00169668		-8.537	61	-8.5351	1721.46						-8.52856	-8.5285	-8.52856
21	-8.53077		21	0.00811067		21	0.00151369	0.00161432		-8.5369	70	-8.535	1940.83						-8.52789	-8.5278	-8.52789
22	-8.5309		22	0.00794524		22	0.0014714	0.00153722		-8.5368	80	-8.5349	2181.78
23	-8.53095		23	0.00777513		23	0.0014317	0.00146371		-8.5367	127	-8.5348	2445.52
24	-8.53081		24	0.0076437		24	0.00139431	0.00140139		-8.5366	143	-8.5347	2733.15
25	-8.53077		25	0.00749119		25	0.00135901	0.00133866		-8.5365	148	-8.5346	3045.73
26	-8.53042		26	0.00755758		26	0.00132558	0.00131731		-8.5364	201	-8.5345	3384.18
27	-8.52999		27	0.00772689		27	0.00129387	0.00131459		-8.5363	251	-8.5344	3749.29
28	-8.52981		28	0.00764528		28	0.0012637	0.00127038		-8.5362	297	-8.5343	4141.71
29	-8.52962		29	0.00758101		29	0.00123496	0.00123105		-8.5361	340	-8.5342	4561.89
30	-8.52934		30	0.00760507		30	0.00120751	0.00120751		-8.536	411	-8.5341	5010.07
										-8.5359	452	-8.534	5486.26
										-8.5358	547	-8.5339	5990.24
										-8.5357	682	-8.5338	6521.47
										-8.5356	759	-8.5337	7079.16
										-8.5355	909	-8.5336	7662.17
										-8.5354	1108	-8.5335	8269.06
										-8.5353	1194	-8.5334	8898.05
										-8.5352	1367	-8.5333	9547.01
										-8.5351	1576	-8.5332	10213.5
										-8.535	1840	-8.5331	10894.7
										-8.5349	2055	-8.533	11587.5
										-8.5348	2375	-8.5329	12288.6
										-8.5347	2676	-8.5328	12994.1
										-8.5346	2948	-8.5327	13700.1
										-8.5345	3390	-8.5326	14402.5
										-8.5344	3818	-8.5325	15096.7
										-8.5343	4154	-8.5324	15778.5
										-8.5342	4739	-8.5323	16442.9
										-8.5341	5037	-8.5322	17085.6
										-8.534	5706	-8.5321	17701.6
										-8.5339	5950	-8.532	18286.5
										-8.5338	6582	-8.5319	18835.8
										-8.5337	7286	-8.5318	19345.1
										-8.5336	7909	-8.5317	19810.3
										-8.5335	8590	-8.5316	20227.7
										-8.5334	9125	-8.5315	20593.7
										-8.5333	9801	-8.5314	20905.4
										-8.5332	10560	-8.5313	21160
										-8.5331	11131	-8.5312	21355.5
										-8.533	11870	-8.5311	21489.9
										-8.5329	12700	-8.531	21562.3
										-8.5328	13284	-8.5309	21572
										-8.5327	14004	-8.5308	21518.9
										-8.5326	14627	-8.5307	21403.4
										-8.5325	15437	-8.5306	21226.6
										-8.5324	16217	-8.5305	20990
										-8.5323	16745	-8.5304	20695.6
										-8.5322	17342	-8.5303	20346
										-8.5321	18073	-8.5302	19944
										-8.532	18830	-8.5301	19493.1
										-8.5319	19037	-8.53	18997
										-8.5318	19575	-8.5299	18459.6
										-8.5317	20120	-8.5298	17885.2
										-8.5316	20527	-8.5297	17278.2
										-8.5315	20582	-8.5296	16643.3
										-8.5314	21214	-8.5295	15985
										-8.5313	21062	-8.5294	15308.1
										-8.5312	21472	-8.5293	14617.2
										-8.5311	21572	-8.5292	13916.9
										-8.531	21334	-8.5291	13211.5
										-8.5309	21511	-8.529	12505.4
										-8.5308	21412	-8.5289	11802.6
										-8.5307	20990	-8.5288	11106.9
										-8.5306	20901	-8.5287	10421.8
										-8.5305	20582	-8.5286	9750.42
										-8.5304	20336	-8.5285	9095.78
										-8.5303	19987	-8.5284	8460.4
										-8.5302	19502	-8.5283	7846.5
										-8.5301	18981	-8.5282	7255.97
										-8.53	18716	-8.5281	6690.36
										-8.5299	17926	-8.528	6150.88
										-8.5298	17629	-8.5279	5638.45
										-8.5297	16982	-8.5278	5153.66
										-8.5296	16218	-8.5277	4696.85
										-8.5295	15592	-8.5276	4268.07
										-8.5294	15080	-8.5275	3867.15
										-8.5293	14164	-8.5274	3493.69
										-8.5292	13433	-8.5273	3147.11
										-8.5291	12613	-8.5272	2826.66
										-8.529	12030	-8.5271	2531.46
										-8.5289	11515	-8.527	2260.48
										-8.5288	10897	-8.5269	2012.64
										-8.5287	10241	-8.5268	1786.75
										-8.5286	9509	-8.5267	1581.6
										-8.5285	8981	-8.5266	1395.93
										-8.5284	8369	-8.5265	1228.48
										-8.5283	7586	-8.5264	1077.96
										-8.5282	7199	-8.5263	943.133
										-8.5281	6786	-8.5262	822.768
										-8.528	6046	-8.5261	715.675
										-8.5279	5580	-8.526	620.71
										-8.5278	5187	-8.5259	536.78
										-8.5277	4738	-8.5258	462.847
										-8.5276	4369	-8.5257	397.936
										-8.5275	3936	-8.5256	341.132
										-8.5274	3591	-8.5255	291.586
										-8.5273	3139	-8.5254	248.511
										-8.5272	2892	-8.5253	211.183
										-8.5271	2599	-8.5252	178.939
										-8.527	2345	-8.5251	151.177
										-8.5269	2217	-8.525	127.351
										-8.5268	1939	-8.5249	106.967
										-8.5267	1681	-8.5248	89.585
										-8.5266	1523	-8.5247	74.8089
										-8.5265	1348	-8.5246	62.2882
										-8.5264	1312	-8.5245	51.7121
										-8.5263	1036	-8.5244	42.8069
										-8.5262	898	-8.5243	35.332
										-8.5261	804	-8.5242	29.0776
										-8.526	699	-8.5241	23.8606
										-8.5259	624	-8.524	19.5227
										-8.5258	509	-8.5239	15.9269
										-8.5257	433	-8.5238	12.9556
										-8.5256	401	-8.5237	10.508
										-8.5255	377	-8.5236	8.49794
										-8.5254	287	-8.5235	6.8524
										-8.5253	259	-8.5234	5.50942
										-8.5252	221	-8.5233	4.41676
										-8.5251	162	-8.5232	3.53049
										-8.525	136	-8.5231	2.81385
										-8.5249	131	-8.523	2.23615
										-8.5248	118	-8.5229	1.77189
										-8.5247	93	-8.5228	1.39993
										-8.5246	70	-8.5227	1.10283
										-8.5245	70	-8.5226	0.866255
										-8.5244	56	-8.5225	0.678449
										-8.5243	45	-8.5224	0.529814
										-8.5242	35	-8.5223	0.412537
										-8.5241	30	-8.5222	0.320286
										-8.524	33	-8.5221	0.24794
										-8.5239	23	-8.522	0.191377
										-8.5238	23	-8.5219	0.147288
										-8.5237	15	-8.5217	0.0864814
										-8.5236	17	-8.5216	0.0659785
										-8.5235	13	-8.5214	0.0380684
										-8.5234	11	-8.5211	0.0163236
										-8.5233	10	-8.5199	0.000424521
										-8.5232	3
										-8.523	5
										-8.5229	2
										-8.5228	2
										-8.5227	2
										-8.5226	2
										-8.5224	2
										-8.5223	1
										-8.5219	2
										-8.5217	1
										-8.5215	1

## Sheet: Figure 6
(a)			(b)			(c)				(d)									(e)
Sample Size (n)	mu_s (ev/atom)		Sample Size (n)	sigma_s (ev/atom)		Sample Size (n)	sigma_m (eV/atom)	predicted sigma_m (eV/atom)		mu (eV/atom)	Number	mu (eV/atom) (norm distribution)	number (norm distribution)	mu_p	-8.529569116666668(eV/atom)	mu_s	-8.529569116666668(eV/atom)		Normal Quantiles (x)	Distribution Quantiles (actual y)	Expected Quantiles (line y)
3	-8.52345		3	0.0114333		3	0.00609585	0.00654528		-8.5404	1	-8.5408	0.249446						-8.53349	-8.5335	-8.53349
4	-8.52601		4	0.0108509		4	0.00525655	0.00535663		-8.5403	1	-8.5401	0.955894						-8.53262	-8.5326	-8.53262
5	-8.52949		5	0.0119469		5	0.00468129	0.00525225		-8.5402	1	-8.5399	1.38105						-8.53204	-8.532	-8.53204
6	-8.53089		6	0.0113443		6	0.0042548	0.00453296		-8.54	1	-8.5398	1.65562						-8.53158	-8.5316	-8.53158
7	-8.53243		7	0.0111617		7	0.00392186	0.00411099		-8.5397	1	-8.5395	2.82238						-8.53118	-8.5312	-8.53118
8	-8.53295		8	0.0105304		8	0.0036523	0.0036119		-8.5396	1	-8.5394	3.35971						-8.53082	-8.5308	-8.53082
9	-8.53163		9	0.0106063		9	0.00342801	0.00341452		-8.5395	1	-8.5393	3.99228						-8.53049	-8.5305	-8.53049
10	-8.53048		10	0.0106385		10	0.00323742	0.00323448		-8.5393	2	-8.5392	4.7356						-8.53017	-8.5302	-8.53017
11	-8.5298		11	0.0103654		11	0.00307269	0.00299109		-8.5392	4	-8.5391	5.60741						-8.52987	-8.5299	-8.52987
12	-8.53042		12	0.0101351		12	0.00292835	0.00278725		-8.5391	3	-8.539	6.62802						-8.52957	-8.5296	-8.52957
13	-8.53008		13	0.00981026		13	0.00280041	0.00258005		-8.539	5	-8.5389	7.82058						-8.52927	-8.5293	-8.52927
14	-8.52998		14	0.00946055		14	0.00268591	0.00238634		-8.5389	8	-8.5388	9.21144						-8.52897	-8.529	-8.52897
15	-8.5298		15	0.0091644		15	0.00258256	0.00222269		-8.5388	6	-8.5387	10.8306						-8.52865	-8.5287	-8.52865
16	-8.52913		16	0.00924308		16	0.00248862	0.00216023		-8.5387	9	-8.5386	12.7118						-8.52832	-8.5283	-8.52832
17	-8.53001		17	0.00962825		17	0.00240268	0.00217254		-8.5386	5	-8.5385	14.8935						-8.52797	-8.528	-8.52797
18	-8.529		18	0.0102376		18	0.00232362	0.00223403		-8.5385	16	-8.5384	17.419						-8.52757	-8.5276	-8.52757
19	-8.52997		19	0.010778		19	0.00225054	0.00227798		-8.5384	13	-8.5383	20.3367						-8.5271	-8.5271	-8.5271
20	-8.52957		20	0.0106482		20	0.00218266	0.00218266		-8.5383	18	-8.5382	23.7013						-8.52652	-8.5265	-8.52652
										-8.5382	23	-8.5381	27.5739						-8.52566	-8.5257	-8.52566
										-8.5381	16	-8.538	32.0227
										-8.538	22	-8.5379	37.1237
										-8.5379	27	-8.5378	42.9614
										-8.5378	39	-8.5377	49.6295
										-8.5377	28	-8.5376	57.2314
										-8.5376	39	-8.5375	65.8815
										-8.5375	53	-8.5374	75.7053
										-8.5374	81	-8.5373	86.8406
										-8.5373	70	-8.5372	99.4382
										-8.5372	96	-8.5371	113.663
										-8.5371	85	-8.537	129.693
										-8.537	107	-8.5369	147.723
										-8.5369	127	-8.5368	167.963
										-8.5368	150	-8.5367	190.639
										-8.5367	182	-8.5366	215.996
										-8.5366	192	-8.5365	244.294
										-8.5365	229	-8.5364	275.812
										-8.5364	254	-8.5363	310.848
										-8.5363	338	-8.5362	349.717
										-8.5362	332	-8.5361	392.753
										-8.5361	328	-8.536	440.308
										-8.536	439	-8.5359	492.75
										-8.5359	484	-8.5358	550.466
										-8.5358	532	-8.5357	613.859
										-8.5357	580	-8.5356	683.345
										-8.5356	660	-8.5355	759.356
										-8.5355	744	-8.5354	842.335
										-8.5354	841	-8.5353	932.734
										-8.5353	920	-8.5352	1031.02
										-8.5352	1006	-8.5351	1137.64
										-8.5351	1130	-8.535	1253.09
										-8.535	1253	-8.5349	1377.81
										-8.5349	1386	-8.5348	1512.28
										-8.5348	1557	-8.5347	1656.94
										-8.5347	1717	-8.5346	1812.25
										-8.5346	1817	-8.5345	1978.62
										-8.5345	1956	-8.5344	2156.45
										-8.5344	2150	-8.5343	2346.12
										-8.5343	2376	-8.5342	2547.98
										-8.5342	2648	-8.5341	2762.33
										-8.5341	2813	-8.534	2989.43
										-8.534	2907	-8.5339	3229.5
										-8.5339	3228	-8.5338	3482.7
										-8.5338	3471	-8.5337	3749.13
										-8.5337	3785	-8.5336	4028.83
										-8.5336	4020	-8.5335	4321.76
										-8.5335	4355	-8.5334	4627.83
										-8.5334	4647	-8.5333	4946.83
										-8.5333	5056	-8.5332	5278.5
										-8.5332	5531	-8.5331	5622.48
										-8.5331	5625	-8.533	5978.33
										-8.533	5910	-8.5329	6345.48
										-8.5329	6355	-8.5328	6723.32
										-8.5328	6794	-8.5327	7111.1
										-8.5327	7024	-8.5326	7507.99
										-8.5326	7494	-8.5325	7913.05
										-8.5325	7970	-8.5324	8325.27
										-8.5324	8342	-8.5323	8743.52
										-8.5323	8733	-8.5322	9166.61
										-8.5322	9127	-8.5321	9593.22
										-8.5321	9470	-8.532	10022
										-8.532	9890	-8.5319	10451.5
										-8.5319	10629	-8.5318	10880.2
										-8.5318	10881	-8.5317	11306.5
										-8.5317	11364	-8.5316	11728.7
										-8.5316	11550	-8.5315	12145.4
										-8.5315	12052	-8.5314	12554.6
										-8.5314	12635	-8.5313	12954.8
										-8.5313	12897	-8.5312	13344.1
										-8.5312	13111	-8.5311	13720.9
										-8.5311	13540	-8.531	14083.6
										-8.531	14005	-8.5309	14430.3
										-8.5309	14510	-8.5308	14759.4
										-8.5308	14653	-8.5307	15069.5
										-8.5307	14784	-8.5306	15359
										-8.5306	15207	-8.5305	15626.4
										-8.5305	15636	-8.5304	15870.5
										-8.5304	15614	-8.5303	16090
										-8.5303	15853	-8.5302	16283.8
										-8.5302	16342	-8.5301	16450.8
										-8.5301	16157	-8.53	16590.3
										-8.53	16448	-8.5299	16701.4
										-8.5299	16274	-8.5298	16783.7
										-8.5298	16335	-8.5297	16836.7
										-8.5297	16667	-8.5296	16860
										-8.5296	16535	-8.5295	16853.6
										-8.5295	16775	-8.5294	16817.5
										-8.5294	16542	-8.5293	16752
										-8.5293	16860	-8.5292	16657.2
										-8.5292	16474	-8.5291	16533.8
										-8.5291	16645	-8.529	16382.4
										-8.529	16253	-8.5289	16203.8
										-8.5289	15952	-8.5288	15998.9
										-8.5288	15905	-8.5287	15768.7
										-8.5287	15593	-8.5286	15514.4
										-8.5286	15163	-8.5285	15237.4
										-8.5285	14880	-8.5284	14938.9
										-8.5284	14844	-8.5283	14620.4
										-8.5283	14407	-8.5282	14283.5
										-8.5282	14261	-8.5281	13929.8
										-8.5281	13624	-8.528	13560.8
										-8.528	13412	-8.5279	13178.4
										-8.5279	13040	-8.5278	12784.2
										-8.5278	12589	-8.5277	12380
										-8.5277	12430	-8.5276	11967.3
										-8.5276	11914	-8.5275	11548.1
										-8.5275	11534	-8.5274	11123.9
										-8.5274	11159	-8.5273	10696.4
										-8.5273	10568	-8.5272	10267.1
										-8.5272	10257	-8.5271	9837.78
										-8.5271	9830	-8.527	9409.76
										-8.527	9457	-8.5269	8984.5
										-8.5269	8981	-8.5268	8563.33
										-8.5268	8596	-8.5267	8147.52
										-8.5267	8194	-8.5266	7738.24
										-8.5266	7800	-8.5265	7336.57
										-8.5265	7368	-8.5264	6943.48
										-8.5264	6830	-8.5263	6559.88
										-8.5263	6513	-8.5262	6186.54
										-8.5262	6160	-8.5261	5824.17
										-8.5261	5842	-8.526	5473.35
										-8.526	5388	-8.5259	5134.61
										-8.5259	5236	-8.5258	4808.33
										-8.5258	4838	-8.5257	4494.86
										-8.5257	4599	-8.5256	4194.41
										-8.5256	4200	-8.5255	3907.15
										-8.5255	3940	-8.5254	3633.14
										-8.5254	3662	-8.5253	3372.4
										-8.5253	3377	-8.5252	3124.85
										-8.5252	3147	-8.5251	2890.37
										-8.5251	2862	-8.525	2668.78
										-8.525	2625	-8.5249	2459.82
										-8.5249	2513	-8.5248	2263.24
										-8.5248	2321	-8.5247	2078.69
										-8.5247	2118	-8.5246	1905.82
										-8.5246	1911	-8.5245	1744.26
										-8.5245	1667	-8.5244	1593.57
										-8.5244	1671	-8.5243	1453.34
										-8.5243	1503	-8.5242	1323.11
										-8.5242	1280	-8.5241	1202.42
										-8.5241	1203	-8.524	1090.82
										-8.524	1041	-8.5239	987.835
										-8.5239	993	-8.5238	892.994
										-8.5238	890	-8.5237	805.835
										-8.5237	864	-8.5236	725.902
										-8.5236	700	-8.5235	652.745
										-8.5235	630	-8.5234	585.926
										-8.5234	582	-8.5233	525.021
										-8.5233	503	-8.5232	469.617
										-8.5232	470	-8.5231	419.319
										-8.5231	426	-8.523	373.748
										-8.523	358	-8.5229	332.543
										-8.5229	331	-8.5228	295.359
										-8.5228	301	-8.5227	261.871
										-8.5227	211	-8.5226	231.77
										-8.5226	226	-8.5225	204.767
										-8.5225	217	-8.5224	180.592
										-8.5224	159	-8.5223	158.99
										-8.5223	172	-8.5222	139.725
										-8.5222	122	-8.5221	122.579
										-8.5221	120	-8.522	107.347
										-8.522	100	-8.5219	93.8415
										-8.5219	75	-8.5218	81.8909
										-8.5218	80	-8.5217	71.3363
										-8.5217	62	-8.5216	62.0324
										-8.5216	53	-8.5215	53.847
										-8.5215	43	-8.5214	46.6592
										-8.5214	38	-8.5213	40.3596
										-8.5213	23	-8.5212	34.8491
										-8.5212	26	-8.5211	30.0378
										-8.5211	18	-8.521	25.8452
										-8.521	26	-8.5209	22.1986
										-8.5209	12	-8.5208	19.0329
										-8.5208	11	-8.5207	16.2899
										-8.5207	6	-8.5206	13.9176
										-8.5206	10	-8.5205	11.8698
										-8.5205	8	-8.5204	10.1055
										-8.5204	4	-8.5203	8.58831
										-8.5203	11	-8.5202	7.28601
										-8.5202	4	-8.5201	6.17029
										-8.5201	4	-8.52	5.21622
										-8.52	1	-8.5199	4.40189
										-8.5199	5	-8.5197	3.11823
										-8.5198	5	-8.5196	2.61754
										-8.5197	1	-8.5195	2.19337
										-8.5196	1	-8.5194	1.8347
										-8.5194	2	-8.5193	1.53198
										-8.5193	1	-8.5191	1.06249
										-8.519	1	-8.5189	0.731706
										-8.5188	1	-8.5183	0.229076
										-8.5187	1
										-8.5186	1
										-8.5184	1
